# Supplementary material for: AKT1 but not AKT2 single nucleotide polymorphisms are associated with the risk of microscopic polyangiitis
Source: PeerJ. 2026 Feb 16;14:e20791. doi: 10.7717/peerj.20791 (PMC12919311; doi:10.7717/peerj.20791)
Supplement: Supplemental Information 10 — Data of Figs. 1 and 4 [file peerj-14-20791-s010.xlsx]

## Sheet: Transcription level
				Transcription level assayed by RNA-seq on 7 Cell Lines from UCSC (ENCODE)
cell type	rs2498786	rs2498801	rs1130233	rs2494737	rs7254617	rs969531	rs3730051
GM12878	0	2.66	253.583	3.99694	0.444	5.77335	0.444
H1-hESC	0	11.77	360.822	0.841077	2.523	11.7751	2.523
HSMM	0	1.07	686.12	0	0	2.13246	0
HUVEC	0	0	561.721	3.25164	0	2.43873	0
K562	0	3.73	432.177	4.96756	0	1.65585	0
NHEK	0	0	397.597	1.90847	0	2.54462	0
NHLF	0	1.24	581.268	0	0	1.24203	0

## Sheet: histone modification
			H3K4Me3	H3K4Me1	H3K27Ac
AKT1	rs2498786	GM12878	20.64	5.64	13.08
		H1-hESC	27.56	13.56	4
		HSMM	67.56	6.84	9
		HUVEC	24.48	19.8	13.04
		K562	35.56	3.2	34.56
		NHEK	11	6.8	3.16
		NHLF	25.8	12	13.4
	rs2498801	GM12878	1.64	2.96	3.72
		H1-hESC	4.6	19.64	4
		HSMM	0	5	1
		HUVEC	0	2	1
		K562	2	15.6	12.2
		NHEK	1	1	0
		NHLF	4	5.44	4.28
	rs1130233	GM12878	0	0	2.12
		H1-hESC	0	4.2	4.32
		HSMM	1.48	1	3
		HUVEC	0	22.08	0
		K562	0	0	0
		NHEK	0	1	0
		NHLF	2.04	0	0
	rs2494737	GM12878	0	0	0
		H1-hESC	1	5.88	1.4
		HSMM	0	1	1.16
		HUVEC	3	2	2
		K562	2.2	2	0
		NHEK	0	0	0
		NHLF	0	0	1
AKT2	rs7254617	GM12878	7	0	9.44
		H1-hESC	27.12	3	88.16
		HSMM	11.88	2	19.76
		HUVEC	10.48	2.72	36.76
		K562	14.48	7.48	28.76
		NHEK	5.04	4	34.24
		NHLF	5.84	1.32	30.4
	rs969531	GM12878	2	0.16	1
		H1-hESC	0	1	1
		HSMM	1	2	1
		HUVEC	2	0	1
		K562	20.64	20.24	21.36
		NHEK	1	1	0
		NHLF	0	2	0
	rs3730051	GM12878	0	4.48	0.56
		H1-hESC	1	1	1
		HSMM	0	1	0
		HUVEC	1	2	0
		K562	0	2	0.04
		NHEK	0	0	0
		NHLF	2	1	0

## Sheet: Dnase I Hpersensitivity
cellType	rs2498786	rs2498801	rs1130233	rs2494737	rs7254617	rs969531	rs3730051
A549	0	25	0	0	1238	0	0
AG04449	0	0	0	0	362	0	0
AG04450	12	0	0	0	603	0	0
AG09309	0	0	0	0	538	0	0
AG09319	15	0	0	0	822	0	0
AG10803	12	0	0	0	888	0	0
AoAF	11	0	0	0	1011	0	0
BE2_C	0	38	0	0	1283	0	0
BJ	0	0	0	0	792	0	0
bone_marrow_MSC	50	0	0	0	1043	0	0
Caco-2	61	0	0	0	754	0	0
CD20+_RO01778	839	0	0	0	4998	0	0
GM04503	11	0	0	0	457	0	0
GM04504	46	0	0	0	802	0	0
GM06990	12	0	0	0	616	0	0
GM12865	28	0	0	0	1290	0	0
GM12878	25	0	0	0	655	0	0
H7-hESC	0	75	0	0	620	0	0
HAc	0	0	0	0	715	0	0
HAEpiC	18	0	0	0	708	0	0
HA-h	0	0	0	0	234	0	0
HA-sp	0	11	0	0	265	0	0
HBMEC	0	0	0	0	491	0	0
HBVSMC	0	0	0	0	404	0	0
HCF	26	0	0	0	1110	0	0
HCFaa	0	0	0	0	271	0	0
HCM	11	0	0	0	935	0	0
HConF	0	0	0	0	1328	0	0
HCPEpiC	15	0	0	0	814	0	0
HCT-116	19	22	0	0	792	0	0
HEEpiC	0	0	0	0	421	0	0
HeLa-S3	0	0	0	0	491	0	0
HepG2	88	0	0	0	476	0	0
HFF	22	16	0	0	665	0	0
HFF-Myc	0	0	0	0	438	0	0
HGF	15	0	0	0	615	0	0
HIPEpiC	0	0	0	0	341	0	0
HL-60	35.5	0	0	0	768	0	0
HMEC	17	0	0	0	254	0	0
HMF	15	0	0	0	1061	0	0
HMVEC-dAd	15	0	0	0	445	0	0
HMVEC-dBl-Ad	24	0	0	0	1815	0	0
HMVEC-dBl-Neo	0	0	0	0	1139	0	0
HMVEC-dLy-Ad	27	0	0	0	1569	0	0
HMVEC-dLy-Neo	24	0	0	0	1469	0	0
HMVEC-dNeo	36	17	0	0	1121	0	0
HMVEC-LBl	0	0	0	0	931	0	0
HMVEC-LLy	16	0	0	0	1681	0	0
HNPCEpiC	0	0	0	0	316	0	0
HPAF	30	0	0	0	1804	0	0
HPdLF	0	0	0	0	733	0	0
HPF	12	0	0	0	1339	0	0
HRCEpiC	0	0	0	0	539	0	0
HRE	0	0	0	0	399	0	0
HRGEC	0	0	0	0	235	0	0
HRPEpiC	0	0	0	0	564	0	0
HSMM	0	0	0	0	618	0	0
HSMMtube	18	11	0	0	421	0	0
HUVEC	0	0	0	0	427	0	0
HVMF	9	0	0	0	486	0	0
Jurkat	40	13	0	0	1862	0	0
K562	0	0	0	0	558	159	0
LHCN-M2	18	0	0	0	937.5	0	0
LNCaP	0	0	0	0	767	0	0
M059J	34	19	0	0	1197	0	0
MCF-7	20	25	0	0	856	0	0
Monocytes-CD14+	18	0	0	0	0	0	0
Monocytes-CD14+_RO01746	0	0	0	0	1861	0	0
NB4	15	0	0	0	477	0	0
NH-A	0	0	0	0	427	0	0
NHBE_RA	25	0	0	0	461	42	0
NHDF-Ad	14	0	0	0	1028	0	0
NHDF-neo	19	0	0	0	927	0	0
NHEK	0	0	0	0	235	0	0
NHLF	0	0	0	0	507	0	0
NT2-D1	8	21	0	0	225	0	0
PANC-1	0	0	0	0	5167	0	0
PrEC	0	0	0	0	242	0	0
RPMI-7951	26	0	0	0	1329	0	0
RPTEC	0	0	0	0	288	0	0
SAEC	0	0	0	0	268	0	0
SKMC	0	0	0	0	814	0	0
SK-N-MC	0	0	0	0	454	0	0
SK-N-SH_RA	15	0	0	0	517	0	0
T-47D	142	0	0	0	1016	0	0
Th1	45	0	0	0	2244	0	0
Th1_Wb54553204	0	0	0	0	601	0	0
Th2	24	0	0	0	792	0	0
WERI-Rb-1	0	0	0	0	558	0	0
WI-38	0	10	0	0	671	0	0

## Sheet: eQTL_rs2498786
AKT1_rs2498786
Gene	P-value	Effect size	Tissue
ADSSL1	3.13733e-06	0.172761	Esophagus Mucosa
ADSSL1	2.39966e-07	0.239047	Skin Not Sun Exposed Suprapubic
ADSSL1	1.40965e-05	-0.241424	Testis
AKT1	8.96128e-08	0.315745	Pancreas
AKT1	2.98904e-10	0.15826	Whole Blood
C14orf180	1.03917e-08	0.310473	Brain Caudate basal ganglia
CTD-3051D23.1	0.000101407	0.153612	Nerve Tibial
SIVA1	7.46528e-09	0.165815	Artery Aorta
SIVA1	0.000101319	0.0971135	Artery Tibial
SIVA1	5.01504e-05	0.0884009	Whole Blood

## Sheet: eQTL_rs1130233
AKT1_rs1130233
Gene	P-value	Effect size	Tissue
AKT1	2.44356e-10	0.219538	Skin Not Sun Exposed Suprapubic
AKT1	1.06334e-07	0.132392	Skin Sun Exposed Lower leg
AKT1	1.63089e-05	0.335172	Spleen
AKT1	2.24218e-07	0.244333	Stomach
AKT1	2.67929e-09	0.167124	Testis
AKT1	1.13223e-40	0.50556	Thyroid
C14orf79	4.56769e-05	-0.179427	Nerve Tibial
RP11-982M15.6	5.81659e-05	0.283358	Lung
SIVA1	2.50323e-07	-0.171797	Artery Aorta
SIVA1	7.89385e-09	-0.158711	Artery Tibial
SIVA1	2.37093e-05	0.251117	Brain Cerebellar Hemisphere
SIVA1	3.02834e-05	0.274787	Brain Cortex
SIVA1	2.67148e-09	-0.138083	Cells Cultured fibroblasts
SIVA1	1.61245e-08	-0.164318	Esophagus Mucosa
SIVA1	1.16589e-05	-0.107541	Whole Blood
ZBTB42	1.12392e-05	-0.193479	Pancreas
ZBTB42	2.30344e-11	0.238417	Thyroid
